# Supplementary material for: Genomic analysis association of tolerance to heat stress in subtropical Egyptian goats Raised in hot dry environment
Source: BMC Genomics. 2025 Jun 11;26:568. doi: 10.1186/s12864-025-11748-x (PMC12153181; doi:10.1186/s12864-025-11748-x)
Supplement: Supplementary file 2 — Supplementary Material 2 [file 12864_2025_11748_MOESM2_ESM.xls]

## Sheet: Table S2 enrichment_analysis
Table S2: Enrichment analysis
Enrichment FDR	nGenes	Pathway Genes	Fold Enrichment	Pathway	URL	Genes
3.84e-07	26	3791	3.92315	Pulse wave Arterial Stiffness index 21021 raw	HTTPS://MAAYANLAB.CLOUD/ENRICHR	MYBPC2 KCNH7 FBXL4 SDK1 TTC28 GRM8 ADAMTSL1 SLC22A8 TENM4 RPS6KA5 EFHB RAPSN NAALADL2 SNTB1 TRPM3 GUCY1A2 KDM6A XPNPEP1 ZBTB8A LRRC43 ETNPPL CTNNA2 ARHGAP26 GALNT18 SMAD1 USP54
2.44e-05	10	399	14.3365	Genes Up-Regulated In Pvalb/Th-expressing Interneurons Of R6/2 Vs WT PMID32681824	HTTPS://MAAYANLAB.CLOUD/ENRICHR	KCNH7 TRPM3 RANBP17 CTNNA2 GUCY1A2 ARHGAP26 SDK1 TTC28 KDM6A GRM8
0.000180595	12	850	8.07565	Genes Changed In Foxp2/Olfm3-expressing Neurons Of R6/2 Vs WT PMID32681824	HTTPS://MAAYANLAB.CLOUD/ENRICHR	KCNH7 RANBP17 TTC28 GRM8 ADAMTSL1 TRPM3 TENM4 ARHGAP26 GALNT18 CTTNBP2 SLC2A3 KDM6A
0.00100956	11	818	7.69227	Genes Changed In Pvalb/Th-expressing Interneurons Of R6/2 Vs WT PMID32681824	HTTPS://MAAYANLAB.CLOUD/ENRICHR	KCNH7 RANBP17 SDK1 TTC28 GRM8 TRPM3 CTNNA2 GUCY1A2 ARHGAP26 CTTNBP2 KDM6A
0.00227299	20	3501	3.26778	Distance between home and job workplace 796 raw	HTTPS://MAAYANLAB.CLOUD/ENRICHR	KCNH7 SDK1 TTC28 GRM8 ADAMTSL1 SLC22A8 TENM4 RPS6KA5 GATAD2A ZNF706 EFHB NAALADL2 RANBP17 TRPM3 GUCY1A2 XPNPEP1 EMC10 CTNNA2 GALNT18 SMAD1
0.00477453	20	3702	3.09036	Genes Changed In Foxp2/Olfm3-expressing Neurons Of HD Patients Vs Control PMID32681824	HTTPS://MAAYANLAB.CLOUD/ENRICHR	SFXN5 KCNH7 FBXL4 SDK1 TTC28 GRM8 ADAMTSL1 TENM4 RPS6KA5 GATAD2A NAALADL2 RANBP17 TRPM3 GUCY1A2 KDM6A CTNNA2 ARHGAP26 GALNT18 SMAD1 USP54
0.00538027	16	2427	3.77108	Lymphocyte count 30120 raw	HTTPS://MAAYANLAB.CLOUD/ENRICHR	KCNH7 RANBP17 SDK1 SNTB1 GRM8 ADAMTSL1 TRPM3 TENM4 GUCY1A2 KDM6A RPS6KA5 XPNPEP1 EFHB CTNNA2 ARHGAP26 NAALADL2
0.00538027	5	110	26.0011	Never smoked 20116 0	HTTPS://MAAYANLAB.CLOUD/ENRICHR	SDK1 CTTNBP2 RANBP17 TENM4 CTNNA2
0.00538027	17	2767	3.51443	Genes Changed In Ciliated Ependymal Cells Of HD Patients Vs Control PMID32681824	HTTPS://MAAYANLAB.CLOUD/ENRICHR	SFXN5 FBXL4 SDK1 SNTB1 TENM4 RPS6KA5 GATAD2A GPR39 ZNF706 SYMPK EFHB CTNNA2 ARHGAP26 SMAD1 NAALADL2 CTTNBP2 USP54
0.00538027	11	1055	5.96424	Genes Changed In dSPNs Of R6/2 Vs WT PMID32681824	HTTPS://MAAYANLAB.CLOUD/ENRICHR	KCNH7 RANBP17 TTC28 TRPM3 GUCY1A2 ARHGAP26 GALNT18 NAALADL2 CTTNBP2 KDM6A RPS6KA5
0.00611502	15	2166	3.96139	SMAD4 21799915 ChIP-Seq A2780 Human	HTTPS://MAAYANLAB.CLOUD/ENRICHR	KCNH7 RANBP17 SNTB1 GRM8 ADAMTSL1 TRPM3 GUCY1A2 KDM6A ZBTB8A GPR39 ZNF706 CTNNA2 ARHGAP26 SMAD1 NAALADL2
0.00960815	11	1148	5.48108	Genes Changed In Chat-expressing Interneurons Of R6/2 Vs WT PMID32681824	HTTPS://MAAYANLAB.CLOUD/ENRICHR	KCNH7 SDK1 SNTB1 TRPM3 TENM4 CTNNA2 ARHGAP26 GALNT18 NAALADL2 CTTNBP2 RPS6KA5
0.00988979	16	2619	3.49462	Hsa-miR-1257 predicted target gene	HTTP://WWW.MIRZ.UNIBAS.CH/ELMMO3	TRPM3 SMAD1 GRM8 TENM4 ZNF706 CTNNA2 NAALADL2 ARHGAP26 USP54 ZBTB8A TTC28 EMC10 SNTB1 ADAMTSL1 TPPP SFXN5
0.00988979	15	2283	3.75838	Genes Changed In Pvalb/Th-expressing Interneurons Of HD Patients Vs Control PMID32681824	HTTPS://MAAYANLAB.CLOUD/ENRICHR	SFXN5 KCNH7 FBXL4 RANBP17 SDK1 GRM8 TRPM3 TENM4 KDM6A RPS6KA5 CTNNA2 ARHGAP26 GALNT18 SMAD1 NAALADL2
0.0104619	3	18	95.3375	DOID:9009054 Colorectal Cancer 10	https://download.rgd.mcw.edu/ontology/annotated_rgd_objects_by_ontology/with_terms/	MYBPC2 EMC10 GARIN5A
0.0119474	12	1477	4.64746	Microalbumin in urine 30500 raw	HTTPS://MAAYANLAB.CLOUD/ENRICHR	KCNH7 FBXL4 TTC28 SNTB1 GRM8 ADAMTSL1 TENM4 GUCY1A2 GATAD2A SYMPK CTNNA2 NAALADL2
0.0119474	6	254	13.5124	Genes Changed In Mural Cells Of R6/2 Vs WT PMID32681824	HTTPS://MAAYANLAB.CLOUD/ENRICHR	TRPM3 CTNNA2 GUCY1A2 NAALADL2 SDK1 TTC28
0.0126834	13	1783	4.17068	Frequency of needing morning drink of alcohol after heavy drinking session in last year 20412	HTTPS://MAAYANLAB.CLOUD/ENRICHR	SFXN5 KCNH7 RANBP17 SDK1 SNTB1 ADAMTSL1 TENM4 GUCY1A2 ZNF706 CTNNA2 SMAD1 NAALADL2 USP54
0.0126834	9	775	6.64287	MiR-199-5p target gene	https://www.targetscan.org/vert_80	CTNNA2 EMC10 NAALADL2 RPS6KA5 SNTB1 TENM4 TTC28 ZBTB8A ZNF706
0.0127861	20	4253	2.68998	High light scatter reticulocyte percentage 30290 raw	HTTPS://MAAYANLAB.CLOUD/ENRICHR	KCNH7 SDK1 TTC28 GRM8 ADAMTSL1 TENM4 GATAD2A ZNF706 NAALADL2 RANBP17 SNTB1 TRPM3 GUCY1A2 KDM6A XPNPEP1 GPR39 LRRC43 CTNNA2 ARHGAP26 USP54
0.0127861	19	3867	2.81057	Hsa-miR-129-5p predicted target gene	HTTP://WWW.MIRZ.UNIBAS.CH/ELMMO3	ZBTB8A TTC28 ZNF706 CTNNA2 GUCY1A2 ADAMTSL1 FBXL4 RPS6KA5 KDM6A GRM8 SLC2A3 TPPP TENM4 NAALADL2 SNTB1 SMAD1 CTTNBP2 ICE2 CXCL16
0.0127861	6	270	12.7117	ABCF1 knockdown 96h HEPG2	HTTPS://MAAYANLAB.CLOUD/ENRICHR	GATAD2A TRPM3 RANBP17 RAPSN SYMPK GRM8
0.0135502	12	1540	4.45734	AR 22383394 ChIP-Seq PROSTATE CANCER Human	HTTPS://MAAYANLAB.CLOUD/ENRICHR	FBXL4 RANBP17 SDK1 TTC28 ADAMTSL1 KDM6A XPNPEP1 EFHB CTNNA2 ARHGAP26 CTTNBP2 USP54
0.0163267	12	1575	4.35829	TOP2B 26459242 ChIP-Seq MCF-7 Human	HTTPS://MAAYANLAB.CLOUD/ENRICHR	FBXL4 RANBP17 SDK1 TTC28 SNTB1 ADAMTSL1 TPPP TRPM3 CTNNA2 ARHGAP26 NAALADL2 CTTNBP2
0.0231408	8	654	6.99725	Genes Up-Regulated In Pvalb/Th-expressing Interneurons Of HD Patients Vs Control PMID32681824	HTTPS://MAAYANLAB.CLOUD/ENRICHR	SFXN5 TENM4 CTNNA2 ARHGAP26 GALNT18 SMAD1 SDK1 GRM8
0.0233325	4	86	26.6058	MIR1 5P	HTTP://WWW.GSEA-MSIGDB.ORG/GSEA/MSIGDB/CARDS/MIR1_5P	RPS6KA5 KDM6A CTNNA2 SNTB1
0.0237865	7	477	8.3945	TAF15 Striatum Knockdown GSE77703 down	HTTPS://MAAYANLAB.CLOUD/ENRICHR	TPPP KCNH7 TRPM3 TENM4 CTNNA2 ARHGAP26 SYMPK
0.0237865	15	2603	3.29634	Hsa-miR-3605-5p predicted target gene	HTTP://WWW.MIRZ.UNIBAS.CH/ELMMO3	ARHGAP26 ICE2 ADAMTSL1 EMC10 TRPM3 SLC22A8 TENM4 SDK1 CXCL16 KCNH7 GATAD2A KDM6A RPS6KA5 USP54 SLC2A3
0.030958	14	2339	3.42383	Genes Changed In Endothelial Cells Of HD Patients Vs Control PMID32681824	HTTPS://MAAYANLAB.CLOUD/ENRICHR	FBXL4 RANBP17 SDK1 TTC28 KDM6A RPS6KA5 GATAD2A ARHGAP26 GALNT18 SMAD1 NAALADL2 CTTNBP2 USP54 SLC2A3
0.030958	9	920	5.5959	Genes Changed In iSPNs Of R6/2 Vs WT PMID32681824	HTTPS://MAAYANLAB.CLOUD/ENRICHR	KCNH7 RANBP17 TRPM3 GUCY1A2 ARHGAP26 GALNT18 CTTNBP2 KDM6A RPS6KA5
0.0313589	6	337	10.1844	Hsa-miR-1185-5p target gene	HTTP://MIRDB.ORG	RPS6KA5 XPNPEP1 GUCY1A2 ICE2 ZBTB8A SLC2A3
0.0322648	18	3821	2.6947	NFKB1 27076634 ChIP-Seq BEAS2B Human Lung Inflammation	HTTPS://MAAYANLAB.CLOUD/ENRICHR	KCNH7 SDK1 ADAMTSL1 TENM4 RPS6KA5 EFHB NAALADL2 RANBP17 ICE2 SNTB1 GUCY1A2 XPNPEP1 ZBTB8A GPR39 ETNPPL CTNNA2 GALNT18 SMAD1
0.0322648	8	712	6.42725	Genes Up-Regulated In Astrocytes Of HD Patients Vs Control PMID32681824	HTTPS://MAAYANLAB.CLOUD/ENRICHR	TRPM3 TENM4 CTNNA2 SMAD1 SDK1 USP54 SNTB1 RPS6KA5
0.0332551	16	3083	2.96867	GTEX-T5JC-0001-SM-3NMAK blood male 20-29 years	HTTPS://MAAYANLAB.CLOUD/ENRICHR	SFXN5 SDK1 ZMYND15 TTC28 ADAMTSL1 TPPP TENM4 CXCL16 RAPSN NAALADL2 RANBP17 TRPM3 GUCY1A2 LRRC43 CTNNA2 ARHGAP26
0.0332551	6	348	9.8625	Genes Up-Regulated In Secretory Ependymal Cells Of R6/2 Vs WT PMID32681824	HTTPS://MAAYANLAB.CLOUD/ENRICHR	TRPM3 TENM4 CTNNA2 NAALADL2 KDM6A GRM8
0.0357589	9	959	5.36833	MiR-153-3p target gene	https://www.targetscan.org/vert_80	FBXL4 GATAD2A KCNH7 KDM6A RPS6KA5 SNTB1 TPPP TRPM3 TTC28
0.0380427	9	970	5.30745	MiR-153 target gene	https://www.targetscan.org/vert_80	FBXL4 GATAD2A KCNH7 KDM6A RPS6KA5 SNTB1 TPPP TRPM3 TTC28
0.0473132	13	2150	3.45876	Hsa-miR-1185 predicted target gene	HTTP://WWW.MIRZ.UNIBAS.CH/ELMMO3	ZBTB8A ARHGAP26 XPNPEP1 TENM4 RPS6KA5 ICE2 KDM6A KCNH7 TRPM3 GATAD2A SDK1 SLC2A3 USP54
0.0500844	6	386	8.89158	PS2APP Neuron Transgenic 7 months GSE75431 up	HTTPS://MAAYANLAB.CLOUD/ENRICHR	XPNPEP1 TPPP RANBP17 GUCY1A2 ICE2 KDM6A
0.0500844	6	382	8.98469	Hsa-miR-3679-5p target gene	HTTP://MIRDB.ORG	RPS6KA5 XPNPEP1 GUCY1A2 ICE2 ZBTB8A SLC2A3
0.0500844	6	387	8.8686	Hsa-miR-6750-5p target gene	HTTP://MIRDB.ORG	ZNF706 USP54 TENM4 SDK1 GUCY1A2 RPS6KA5
0.0500844	14	2508	3.19312	Hsa-miR-2114 predicted target gene	HTTP://WWW.MIRZ.UNIBAS.CH/ELMMO3	ADAMTSL1 TENM4 NAALADL2 SDK1 TPPP RANBP17 SNTB1 ARHGAP26 GATAD2A TTC28 ICE2 ZBTB8A CXCL16 SYMPK
0.0506317	6	393	8.73321	Hsa-miR-6822-5p target gene	HTTP://MIRDB.ORG	ZNF706 USP54 TENM4 SDK1 GUCY1A2 RPS6KA5
0.0506317	8	800	5.72025	MiR-448 target gene	https://www.targetscan.org/vert_80	FBXL4 GATAD2A GUCY1A2 KCNH7 RPS6KA5 SNTB1 TPPP TTC28
0.0506317	5	239	11.9671	STK19 OE human GSE36036 sample 1570	HTTPS://MAAYANLAB.CLOUD/ENRICHR	XPNPEP1 MYBPC2 GALNT18 CXCL16 SLC2A3
0.0506317	16	3276	2.79377	Genes Changed In dSPNs Of HD Patients Vs Control PMID32681824	HTTPS://MAAYANLAB.CLOUD/ENRICHR	SFXN5 FBXL4 TTC28 GRM8 ADAMTSL1 TENM4 RPS6KA5 NAALADL2 CTTNBP2 ICE2 TRPM3 GUCY1A2 KDM6A CTNNA2 GALNT18 USP54
0.0506317	6	396	8.66705	Genes Changed In Secretory Ependymal Cells Of R6/2 Vs WT PMID32681824	HTTPS://MAAYANLAB.CLOUD/ENRICHR	TRPM3 TENM4 CTNNA2 NAALADL2 KDM6A GRM8
0.0506317	6	395	8.68899	Genes Up-Regulated In Sst/Npy-expressing Interneurons Of zQ175DN Vs WT PMID32681824	HTTPS://MAAYANLAB.CLOUD/ENRICHR	RANBP17 TENM4 ARHGAP26 GALNT18 SLC2A3 KDM6A
0.0551271	13	2236	3.32573	OOCYTE	HTTPS://MAAYANLAB.CLOUD/ENRICHR	MYBPC2 KCNH7 SDK1 GRM8 ADAMTSL1 SLC22A8 GUCY1A2 GPR39 LRRC43 ETNPPL CTNNA2 GALNT18 CTTNBP2
0.0556301	7	601	6.66252	Genes Down-Regulated In Chat-expressing Interneurons Of R6/2 Vs WT PMID32681824	HTTPS://MAAYANLAB.CLOUD/ENRICHR	TENM4 CTNNA2 GALNT18 NAALADL2 SDK1 SNTB1 RPS6KA5
0.0556301	7	600	6.67363	Genes Down-Regulated In Foxp2/Olfm3-expressing Neurons Of R6/2 Vs WT PMID32681824	HTTPS://MAAYANLAB.CLOUD/ENRICHR	ADAMTSL1 TRPM3 TENM4 ARHGAP26 GALNT18 CTTNBP2 SLC2A3
0.0568949	5	253	11.3048	Genes Up-Regulated In Foxp2/Olfm3-expressing Neurons Of R6/2 Vs WT PMID32681824	HTTPS://MAAYANLAB.CLOUD/ENRICHR	RANBP17 TTC28 KDM6A KCNH7 GRM8
0.062146	14	2636	3.03807	STAT3 23295773 ChIP-Seq U87 Human	HTTPS://MAAYANLAB.CLOUD/ENRICHR	KCNH7 FBXL4 SDK1 TTC28 GRM8 ADAMTSL1 TRPM3 RPS6KA5 GATAD2A RAPSN CTNNA2 ARHGAP26 NAALADL2 CTTNBP2
0.062146	8	838	5.46086	MiR-543-3p target gene	https://www.targetscan.org/vert_80	ARHGAP26 CTNNA2 GRM8 NAALADL2 ICE2 SLC2A3 SNTB1 TRPM3
0.062146	10	1358	4.21226	GTEX-WRHU-0226-SM-3MJFV lung female 50-59 years	HTTPS://MAAYANLAB.CLOUD/ENRICHR	ZBTB8A CXCL16 LRRC43 ZMYND15 TTC28 EFHB GUCY1A2 GALNT18 SMAD1 KDM6A
0.071786	4	140	16.3436	Genes Up-Regulated In Mural Cells Of R6/2 Vs WT PMID32681824	HTTPS://MAAYANLAB.CLOUD/ENRICHR	NAALADL2 SDK1 TRPM3 CTNNA2
0.0728627	8	866	5.2843	MiR-129-5p target gene	https://www.targetscan.org/vert_80	ARHGAP26 CTNNA2 FBXL4 GATAD2A RPS6KA5 TENM4 TTC28 ZNF706
0.0788382	2	10	114.405	MYLLYKANGAS AMPLIFICATION HOT SPOT 27	HTTP://WWW.GSEA-MSIGDB.ORG/GSEA/MSIGDB/CARDS/MYLLYKANGAS_AMPLIFICATION_HOT_SPOT_27	RANBP17 ARHGAP26
0.0788382	12	2033	3.37644	Hsa-miR-3679-5p predicted target gene	HTTP://WWW.MIRZ.UNIBAS.CH/ELMMO3	TENM4 ICE2 RPS6KA5 KDM6A XPNPEP1 ZBTB8A SLC2A3 KCNH7 ADAMTSL1 GATAD2A SDK1 EMC10
0.0788382	5	283	10.1064	PBX1 human tf ARCHS4 coexpression	HTTPS://MAAYANLAB.CLOUD/ENRICHR	TENM4 CTNNA2 GUCY1A2 NAALADL2 RPS6KA5
0.0788382	2	10	114.405	FGFR3+ SERPINI2+ Layer 1 Astrocyte CL0000127	HTTPS://MAAYANLAB.CLOUD/ENRICHR	CTNNA2 ETNPPL
0.0788382	2	10	114.405	Layer 6 Glutamatergic Neuron Corticothalamic-Projecting CL0000679	HTTPS://MAAYANLAB.CLOUD/ENRICHR	ADAMTSL1 TRPM3
0.0788382	6	448	7.66105	GTEX-QV31-0326-SM-447BM blood vessel male 30-39 years	HTTPS://MAAYANLAB.CLOUD/ENRICHR	MYBPC2 LRRC43 RAPSN CTNNA2 SLC2A3 RPS6KA5
0.0788382	17	3875	2.50953	Genes Changed In iSPNs Of HD Patients Vs Control PMID32681824	HTTPS://MAAYANLAB.CLOUD/ENRICHR	SFXN5 KCNH7 FBXL4 TTC28 GRM8 ADAMTSL1 RPS6KA5 NAALADL2 CTTNBP2 ICE2 GUCY1A2 KDM6A CTNNA2 ARHGAP26 GALNT18 SMAD1 USP54
0.0788382	6	452	7.59325	Genes Down-Regulated In Mural Cells Of HD Patients Vs Control PMID32681824	HTTPS://MAAYANLAB.CLOUD/ENRICHR	RANBP17 GUCY1A2 NAALADL2 SDK1 SNTB1 GRM8
0.0788382	11	1731	3.63505	Genes Up-Regulated In Foxp2/Olfm3-expressing Neurons Of HD Patients Vs Control PMID32681824	HTTPS://MAAYANLAB.CLOUD/ENRICHR	KCNH7 RANBP17 SDK1 TTC28 GRM8 ADAMTSL1 TRPM3 KDM6A GATAD2A CTNNA2 USP54
0.0789322	3	57	30.1066	Abnormal rostral-caudal axis patterning MP:0005221	HTTPS://MAAYANLAB.CLOUD/ENRICHR	TENM4 KDM6A SMAD1
0.0796416	14	2749	2.91319	GTEX-UPK5-0003-SM-3NMDI blood male 40-49 years	HTTPS://MAAYANLAB.CLOUD/ENRICHR	SFXN5 RANBP17 SDK1 ZMYND15 TTC28 ADAMTSL1 TPPP TENM4 GUCY1A2 CXCL16 LRRC43 ARHGAP26 NAALADL2 CTTNBP2
0.080083	8	904	5.06217	MiR-543 target gene	https://www.targetscan.org/vert_80	ARHGAP26 CTNNA2 GRM8 NAALADL2 ICE2 SLC2A3 SNTB1 TRPM3
0.080083	4	152	15.0533	Genes Changed In Astrocytes Of R6/2 Vs WT PMID32681824	HTTPS://MAAYANLAB.CLOUD/ENRICHR	ARHGAP26 SFXN5 TRPM3 CTNNA2
0.0833613	5	293	9.76152	Right 3mm regularity index 5160 raw	HTTPS://MAAYANLAB.CLOUD/ENRICHR	TRPM3 TENM4 ADAMTSL1 SNTB1 GRM8
0.0835353	5	294	9.72832	NFKB1 Activation human GSE20736 sample 2522	HTTPS://MAAYANLAB.CLOUD/ENRICHR	ETNPPL TENM4 SMAD1 SDK1 SNTB1
0.0843628	6	472	7.2715	MeCP2 Hypothalamus Knockout GSE66871 up	HTTPS://MAAYANLAB.CLOUD/ENRICHR	KCNH7 ETNPPL TRPM3 CTNNA2 ARHGAP26 SDK1
0.0843628	5	297	9.63005	NFKB1 ACTIVATION HUMAN GSE20736 CREEDSID GENE 2522 DOWN	HTTPS://MAAYANLAB.CLOUD/ENRICHR	ETNPPL TENM4 SMAD1 SDK1 SNTB1
0.0843628	13	2432	3.0577	GTEX-V1D1-0003-SM-3NMDP blood male 50-59 years	HTTPS://MAAYANLAB.CLOUD/ENRICHR	SFXN5 RANBP17 SDK1 ZMYND15 TTC28 ADAMTSL1 TPPP TRPM3 TENM4 GUCY1A2 RPS6KA5 CXCL16 LRRC43
0.0871052	8	926	4.9419	Genes Changed In Mural Cells Of HD Patients Vs Control PMID32681824	HTTPS://MAAYANLAB.CLOUD/ENRICHR	RANBP17 SDK1 SNTB1 GRM8 GUCY1A2 ARHGAP26 NAALADL2 USP54
0.0874307	7	690	5.80315	Hsa-miR-4499 target gene	HTTP://MIRDB.ORG	ARHGAP26 GUCY1A2 XPNPEP1 TTC28 RANBP17 RPS6KA5 SDK1
0.0924179	4	164	13.9518	Right heel bone mineral density T-score 4125 raw	HTTPS://MAAYANLAB.CLOUD/ENRICHR	ARHGAP26 TTC28 RPS6KA5 ADAMTSL1
0.0924179	4	164	13.9518	Right heel quantitative ultrasound index 4123 raw	HTTPS://MAAYANLAB.CLOUD/ENRICHR	ARHGAP26 TTC28 RPS6KA5 ADAMTSL1
0.0924179	15	3204	2.67802	Bis(4-hydroxyphenyl)sulfone	HTTP://CTDBASE.ORG/	ADAMTSL1 CTNNA2 CTTNBP2 GALNT18 GATAD2A GRM8 GUCY1A2 KCNH7 SDK1 SLC22A8 SMAD1 TENM4 TTC28 USP54 ZBTB8A
0.0924179	3	64	26.8137	ENSP00000430733 interacting protein	HTTPS://STRINGDB-STATIC.ORG/DOWNLOAD/PROTEIN.LINKS.V11.5/9606.PROTEIN.LINKS.V11.5.TXT.GZ	TENM4 NAALADL2 CTNNA2
0.0944685	6	493	6.96176	Hsa-miR-26b-3p target gene	HTTP://MIRDB.ORG	XPNPEP1 USP54 TENM4 SNTB1 TRPM3 NAALADL2
0.0944685	3	65	26.4012	Hsa-miR-5187-5p target gene	HTTPS://MIRTARBASE.CUHK.EDU.CN/~MIRTARBASE/MIRTARBASE_2022/CACHE/DOWNLOAD/8.0/HSA_MTI.XLS	GATAD2A SLC2A3 EMC10
0.100362	12	2156	3.18381	GTEX-NL3H-0011-R6a-SM-2I3G8 brain male 60-69 years	HTTPS://MAAYANLAB.CLOUD/ENRICHR	SFXN5 GRM8 TPPP TRPM3 TENM4 GUCY1A2 RPS6KA5 ETNPPL CTNNA2 ARHGAP26 SMAD1 CTTNBP2
0.102077	5	318	8.9941	Genes Up-Regulated In dSPNs Of R6/2 Vs WT PMID32681824	HTTPS://MAAYANLAB.CLOUD/ENRICHR	RANBP17 ARHGAP26 TTC28 KDM6A KCNH7
0.106264	13	2522	2.94858	GTEX-VJYA-0001-SM-3NMDJ blood male 60-69 years	HTTPS://MAAYANLAB.CLOUD/ENRICHR	SFXN5 RANBP17 SDK1 ZMYND15 TTC28 ADAMTSL1 TRPM3 TENM4 GUCY1A2 CXCL16 LRRC43 RAPSN CTTNBP2
0.10912	6	511	6.71654	Rarely/never worked with pesticides 22614 0	HTTPS://MAAYANLAB.CLOUD/ENRICHR	ADAMTSL1 TENM4 CTNNA2 GUCY1A2 NAALADL2 SDK1
0.110448	9	1251	4.11529	Inverse distance to the nearest major road 24012 raw	HTTPS://MAAYANLAB.CLOUD/ENRICHR	XPNPEP1 RANBP17 GRM8 EFHB TRPM3 TENM4 CTNNA2 GALNT18 NAALADL2
0.110448	8	981	4.66483	MIR607	HTTP://WWW.GSEA-MSIGDB.ORG/GSEA/MSIGDB/CARDS/MIR607	ADAMTSL1 ZNF706 GUCY1A2 ZBTB8A NAALADL2 USP54 ZMYND15 ARHGAP26
0.113277	3	71	24.1701	MIR4793 3P	HTTP://WWW.GSEA-MSIGDB.ORG/GSEA/MSIGDB/CARDS/MIR4793_3P	TENM4 SDK1 GATAD2A
0.113505	14	2919	2.74353	Genes Down-Regulated In HD NPCs After ATF7IP Knock Down GSE118088	HTTPS://MAAYANLAB.CLOUD/ENRICHR	SFXN5 MYBPC2 SDK1 SNTB1 GRM8 TPPP TRPM3 TENM4 GUCY1A2 LRRC43 RAPSN GALNT18 NAALADL2 SLC2A3
0.129832	2	15	76.27	Workplace rarely/never full of chemical or other fumes 22610 0	HTTPS://MAAYANLAB.CLOUD/ENRICHR	NAALADL2 RPS6KA5
0.129832	2	15	76.27	ENSP00000220763 interacting protein	HTTPS://STRINGDB-STATIC.ORG/DOWNLOAD/PROTEIN.LINKS.V11.5/9606.PROTEIN.LINKS.V11.5.TXT.GZ	CTTNBP2 CTNNA2
0.132031	15	3355	2.55749	Hsa-miR-499-3p predicted target gene	HTTP://WWW.MIRZ.UNIBAS.CH/ELMMO3	TENM4 GATAD2A ICE2 ARHGAP26 GRM8 ZNF706 TRPM3 NAALADL2 RANBP17 TPPP SLC22A8 ZBTB8A SNTB1 SDK1 RPS6KA5
0.135525	18	4608	2.23447	Hsa-miR-3153 predicted target gene	HTTP://WWW.MIRZ.UNIBAS.CH/ELMMO3	SNTB1 ARHGAP26 TENM4 GATAD2A SDK1 ZBTB8A EMC10 XPNPEP1 SLC22A8 TTC28 GUCY1A2 SLC2A3 CXCL16 KDM6A NAALADL2 ADAMTSL1 CTNNA2 TRPM3
0.136594	12	2260	3.0373	Genes Changed In Astrocytes Of HD Patients Vs Control PMID32681824	HTTPS://MAAYANLAB.CLOUD/ENRICHR	SFXN5 FBXL4 SDK1 SNTB1 TRPM3 TENM4 RPS6KA5 ETNPPL CTNNA2 SMAD1 NAALADL2 USP54
0.137714	8	1028	4.45156	Hsa-miR-11181-3p target gene	HTTP://MIRDB.ORG	GUCY1A2 SNTB1 ADAMTSL1 GATAD2A TENM4 GPR39 SDK1 TPPP
0.137714	9	1306	3.94198	Genes Down-Regulated In Ciliated Ependymal Cells Of HD Patients Vs Control PMID32681824	HTTPS://MAAYANLAB.CLOUD/ENRICHR	GPR39 FBXL4 SDK1 SNTB1 EFHB TENM4 CTNNA2 NAALADL2 RPS6KA5
0.139322	2	16	71.5031	ENSG00000115561	HTTPS://WWW.INNATEDB.COM	SMAD1 USP54
0.141814	17	4213	2.30819	Expression In HD60i.4 NSCs From HD Patient Vs NSCs From Healthy Controls GSE37517	HTTPS://MAAYANLAB.CLOUD/ENRICHR	MYBPC2 KCNH7 FBXL4 SDK1 ADAMTSL1 CXCL16 ZNF706 RAPSN NAALADL2 RANBP17 ICE2 SNTB1 TRPM3 GUCY1A2 ARHGAP26 SMAD1 SLC2A3
0.150467	9	1337	3.85058	Duration to first press of snap-button in each round 404 raw	HTTPS://MAAYANLAB.CLOUD/ENRICHR	CXCL16 ZNF706 SDK1 ADAMTSL1 TRPM3 TENM4 CTNNA2 NAALADL2 CTTNBP2
0.150467	2	17	67.2971	ENSG00000167548	HTTPS://WWW.INNATEDB.COM	SMAD1 KDM6A
0.150467	4	200	11.4405	GSE5589 LPS VS LPS AND IL10 STIM IL6 KO MACROPHAGE 180MIN UP	HTTP://WWW.GSEA-MSIGDB.ORG/GSEA/MSIGDB/CARDS/GSE5589_LPS_VS_LPS_AND_IL10_STIM_IL6_KO_MACROPHAGE_180MIN_UP	SFXN5 CXCL16 FBXL4 ZMYND15
0.150467	4	199	11.498	GSE40666 WT VS STAT1 KO CD8 TCELL WITH IFNA STIM 90MIN UP	HTTP://WWW.GSEA-MSIGDB.ORG/GSEA/MSIGDB/CARDS/GSE40666_WT_VS_STAT1_KO_CD8_TCELL_WITH_IFNA_STIM_90MIN_UP	FBXL4 ARHGAP26 TPPP TTC28
0.150467	4	200	11.4405	GSE42021 CD24HI VS CD24INT TCONV THYMUS DN	HTTP://WWW.GSEA-MSIGDB.ORG/GSEA/MSIGDB/CARDS/GSE42021_CD24HI_VS_CD24INT_TCONV_THYMUS_DN	RPS6KA5 TRPM3 KDM6A TENM4
0.150467	4	199	11.498	GSE45739 NRAS KO VS WT UNSTIM CD4 TCELL UP	HTTP://WWW.GSEA-MSIGDB.ORG/GSEA/MSIGDB/CARDS/GSE45739_NRAS_KO_VS_WT_UNSTIM_CD4_TCELL_UP	RPS6KA5 GATAD2A SLC2A3 GALNT18
0.155249	9	1356	3.79663	Hsa-miR-4482-3p target gene	HTTP://MIRDB.ORG	RPS6KA5 KDM6A ZNF706 RAPSN GUCY1A2 SNTB1 ICE2 CTTNBP2 CTNNA2
0.155249	15	3459	2.48059	Hsa-miR-625 predicted target gene	HTTP://WWW.MIRZ.UNIBAS.CH/ELMMO3	EMC10 SDK1 TENM4 KDM6A ADAMTSL1 CXCL16 SNTB1 SLC2A3 SFXN5 SLC22A8 CTNNA2 NAALADL2 TPPP USP54 GATAD2A
0.155249	17	4282	2.271	Hsa-miR-875-3p predicted target gene	HTTP://WWW.MIRZ.UNIBAS.CH/ELMMO3	TPPP SNTB1 ADAMTSL1 KDM6A TTC28 NAALADL2 XPNPEP1 RPS6KA5 SDK1 SFXN5 FBXL4 TENM4 ARHGAP26 EMC10 ICE2 TRPM3 GATAD2A
0.155249	18	4702	2.1898	MIR7856 target gene predicted	https://download.rgd.mcw.edu/data_release	XPNPEP1 RANBP17 SNTB1 CTTNBP2 SYMPK FBXL4 SDK1 TRPM3 ZNF706 ARHGAP26 TTC28 ICE2 NAALADL2 GUCY1A2 GATAD2A USP54 ETNPPL TENM4
0.155249	2	18	63.5583	GO:0031643 positive regulation of myelination	http://amigo.geneontology.org/amigo/term/GO:0031643	TENM4 TPPP
0.155249	11	1982	3.17471	GTEX-WVLH-0011-R5A-SM-3MJFW brain male 50-59 years	HTTPS://MAAYANLAB.CLOUD/ENRICHR	SFXN5 GRM8 TPPP TRPM3 GUCY1A2 RPS6KA5 LRRC43 EFHB ETNPPL CTNNA2 CTTNBP2
0.155249	11	1980	3.17792	GTEX-S7SE-0011-R5A-SM-2XCDA brain male 50-59 years	HTTPS://MAAYANLAB.CLOUD/ENRICHR	SFXN5 GRM8 TPPP TRPM3 GUCY1A2 RPS6KA5 LRRC43 EFHB ETNPPL CTNNA2 CTTNBP2
0.155249	7	803	4.98652	Genes Changed In Sst/Npy-expressing Interneurons Of zQ175DN Vs WT PMID32681824	HTTPS://MAAYANLAB.CLOUD/ENRICHR	RANBP17 TRPM3 TENM4 ARHGAP26 GALNT18 SLC2A3 KDM6A
0.156937	15	3470	2.47273	Hsa-miR-211 predicted target gene	HTTP://WWW.MICRORNA.ORG/MICRORNA/GETDOWNLOADS.DO	GRM8 TENM4 SFXN5 TPPP TRPM3 GALNT18 KCNH7 ICE2 ARHGAP26 ZMYND15 ZNF706 RANBP17 RPS6KA5 CXCL16 LRRC43
0.158271	14	3083	2.59758	NR3C1 27076634 ChIP-Seq BEAS2B Human Lung Inflammation	HTTPS://MAAYANLAB.CLOUD/ENRICHR	FBXL4 SDK1 TPPP TENM4 ZNF706 EFHB RANBP17 SNTB1 GUCY1A2 XPNPEP1 ZBTB8A ARHGAP26 SMAD1 USP54
0.15895	13	2709	2.74504	Q8TDD2 SP7 Transcription factor Sp7 target gene	HTTP://GTRD.BIOUML.ORG	TTC28 ZNF706 SYMPK ICE2 GARIN5A SFXN5 GUCY1A2 ZBTB8A EMC10 USP54 GATAD2A SMAD1 SNTB1
0.159578	4	210	10.8957	Basophill percentage 30220 raw	HTTPS://MAAYANLAB.CLOUD/ENRICHR	TRPM3 SLC22A8 CTNNA2 SDK1
0.159578	8	1084	4.22159	MYC 20876797 ChIP-ChIP MEDULLOBLASTOMA Human	HTTPS://MAAYANLAB.CLOUD/ENRICHR	GATAD2A SFXN5 ZNF706 SDK1 GRM8 TRPM3 SMAD1 NAALADL2
0.159578	15	3492	2.45715	Hsa-miR-204 predicted target gene	HTTP://WWW.MICRORNA.ORG/MICRORNA/GETDOWNLOADS.DO	GRM8 TENM4 SFXN5 TPPP TRPM3 GALNT18 KCNH7 ICE2 ARHGAP26 RANBP17 ZMYND15 ZNF706 RPS6KA5 CXCL16 LRRC43
0.159578	5	379	7.5465	Hsa-miR-18a-5p target gene	HTTP://MIRDB.ORG	RPS6KA5 TENM4 SLC22A8 KCNH7 XPNPEP1
0.159578	5	379	7.5465	Hsa-miR-18b-5p target gene	HTTP://MIRDB.ORG	RPS6KA5 TENM4 SLC22A8 KCNH7 XPNPEP1
0.159578	2	19	60.2132	ENSP00000478458 interacting protein	HTTPS://STRINGDB-STATIC.ORG/DOWNLOAD/PROTEIN.LINKS.V11.5/9606.PROTEIN.LINKS.V11.5.TXT.GZ	SNTB1 GALNT18
0.161172	7	825	4.85355	MiR-129 target gene	https://www.targetscan.org/vert_80	ARHGAP26 CTNNA2 GATAD2A RPS6KA5 TENM4 TTC28 ZNF706
0.166314	13	2740	2.71399	GTEX-TML8-0001-SM-3NMAF blood female 40-49 years	HTTPS://MAAYANLAB.CLOUD/ENRICHR	SFXN5 RANBP17 SDK1 ZMYND15 TTC28 ADAMTSL1 TRPM3 TENM4 GUCY1A2 CXCL16 LRRC43 CTTNBP2 USP54
0.166702	16	3928	2.33004	Hsa-miR-450b-5p predicted target gene	HTTP://WWW.MIRZ.UNIBAS.CH/ELMMO3	TENM4 GRM8 CTNNA2 KCNH7 TPPP ZBTB8A XPNPEP1 RPS6KA5 ARHGAP26 TRPM3 FBXL4 SNTB1 ZNF706 SLC2A3 ETNPPL NAALADL2
0.166702	10	1701	3.36287	KDM5B K562 hg19	HTTPS://MAAYANLAB.CLOUD/ENRICHR	MYBPC2 SLC22A8 KDM6A RPS6KA5 GATAD2A ZNF706 EFHB RAPSN ARHGAP26 SMAD1
0.167116	4	221	10.3534	Increased anxiety-related response MP:0001363	HTTPS://MAAYANLAB.CLOUD/ENRICHR	CTTNBP2 SLC2A3 EMC10 GRM8
0.167116	13	2775	2.67976	Hsa-miR-367 predicted target gene	HTTP://WWW.MICRORNA.ORG/MICRORNA/GETDOWNLOADS.DO	CTNNA2 GRM8 SNTB1 ICE2 ADAMTSL1 TPPP TRPM3 RANBP17 SLC2A3 NAALADL2 ZNF706 CTTNBP2 USP54
0.167116	9	1402	3.67206	Hsa-miR-3680-3p target gene	HTTP://MIRDB.ORG	RPS6KA5 FBXL4 ZNF706 GUCY1A2 TRPM3 NAALADL2 SLC2A3 CTNNA2 KCNH7
0.167116	7	848	4.7219	CUI TCF21 TARGETS 2 DN	HTTP://WWW.GSEA-MSIGDB.ORG/GSEA/MSIGDB/CARDS/CUI_TCF21_TARGETS_2_DN	ARHGAP26 SNTB1 RPS6KA5 KDM6A ZBTB8A SLC2A3 CTTNBP2
0.167116	4	221	10.3534	LAKE ADULT KIDNEY C3 PROXIMAL TUBULE EPITHELIAL CELLS S1 S2	HTTP://WWW.GSEA-MSIGDB.ORG/GSEA/MSIGDB/CARDS/LAKE_ADULT_KIDNEY_C3_PROXIMAL_TUBULE_EPITHELIAL_CELLS_S1_S2	TRPM3 TTC28 SDK1 GALNT18
0.167116	5	391	7.3149	TRAVAGLINI LUNG ALVEOLAR EPITHELIAL TYPE 1 CELL	HTTP://WWW.GSEA-MSIGDB.ORG/GSEA/MSIGDB/CARDS/TRAVAGLINI_LUNG_ALVEOLAR_EPITHELIAL_TYPE_1_CELL	SLC2A3 GALNT18 RANBP17 TPPP CXCL16
0.167116	17	4387	2.21665	Hsa-miR-3612 predicted target gene	HTTP://WWW.MIRZ.UNIBAS.CH/ELMMO3	SDK1 TTC28 TENM4 SLC22A8 ZBTB8A RPS6KA5 SNTB1 ADAMTSL1 ARHGAP26 RANBP17 NAALADL2 GARIN5A EMC10 SLC2A3 TPPP CXCL16 ICE2
0.167116	17	4387	2.21665	Hsa-miR-650 predicted target gene	HTTP://WWW.MIRZ.UNIBAS.CH/ELMMO3	SDK1 TTC28 TENM4 SLC22A8 ZBTB8A RPS6KA5 SNTB1 ADAMTSL1 ARHGAP26 RANBP17 NAALADL2 GARIN5A EMC10 SLC2A3 TPPP CXCL16 ICE2
0.167116	3	94	18.2561	ENSP00000470152 interacting protein	HTTPS://STRINGDB-STATIC.ORG/DOWNLOAD/PROTEIN.LINKS.V11.5/9606.PROTEIN.LINKS.V11.5.TXT.GZ	RAPSN ARHGAP26 SNTB1
0.167116	2	20	57.2025	Primordial Germ cell:Undefined	HTTPS://MAAYANLAB.CLOUD/ENRICHR	SMAD1 SLC2A3
0.167116	16	3965	2.3083	MIR4737 target gene predicted	https://download.rgd.mcw.edu/data_release	RAPSN SFXN5 SMAD1 TPPP SYMPK GATAD2A EMC10 ZNF706 GRM8 RANBP17 CTNNA2 ICE2 TRPM3 CTTNBP2 EFHB XPNPEP1
0.167116	8	1114	4.1079	GTEX-NL4W-0011-R5a-SM-2I3GD brain male 50-59 years	HTTPS://MAAYANLAB.CLOUD/ENRICHR	SFXN5 GRM8 TPPP ETNPPL TRPM3 CTNNA2 GUCY1A2 CTTNBP2
0.167116	10	1707	3.35105	Genes Up-Regulated In Endothelial Cells Of HD Patients Vs Control PMID32681824	HTTPS://MAAYANLAB.CLOUD/ENRICHR	SDK1 TTC28 KDM6A RPS6KA5 GATAD2A ARHGAP26 GALNT18 SMAD1 CTTNBP2 SLC2A3
0.167116	5	387	7.3905	Tan Module Eigengene Expression Profile Across Striatal Astrocytes Of R6/2 And Q175 Mice PMID31619545	HTTPS://MAAYANLAB.CLOUD/ENRICHR	KCNH7 TENM4 CTTNBP2 KDM6A GRM8
0.168381	2	21	54.4786	Top 20 Astrocyte-Enriched Genes PMID26060301	HTTPS://MAAYANLAB.CLOUD/ENRICHR	ETNPPL SFXN5
0.168381	2	21	54.4786	CPC014 VCAP 24H-BRD-K30704475-10.0	HTTPS://MAAYANLAB.CLOUD/ENRICHR	GUCY1A2 XPNPEP1
0.17071	8	1129	4.05332	Hsa-miR-26a-5p target gene	HTTP://MIRDB.ORG	KDM6A GUCY1A2 SMAD1 SLC2A3 ARHGAP26 TTC28 KCNH7 TPPP
0.17071	8	1129	4.05332	Hsa-miR-26b-5p target gene	HTTP://MIRDB.ORG	KDM6A GUCY1A2 SMAD1 SLC2A3 ARHGAP26 TTC28 KCNH7 TPPP
0.17071	11	2074	3.03388	Hsa-miR-548e-5p target gene	HTTP://MIRDB.ORG	RPS6KA5 KDM6A ZNF706 GUCY1A2 SNTB1 GATAD2A CTTNBP2 ARHGAP26 TTC28 KCNH7 CXCL16
0.17071	5	399	7.16823	Hsa-miR-7978 target gene	HTTP://MIRDB.ORG	TENM4 GUCY1A2 SNTB1 GATAD2A TPPP
0.17071	3	96	17.8758	CPC006 VCAP 24H-ku-0063794-10.0	HTTPS://MAAYANLAB.CLOUD/ENRICHR	GUCY1A2 ARHGAP26 TRPM3
0.170815	7	860	4.65602	Hsa-miR-4427 target gene	HTTP://MIRDB.ORG	KDM6A GUCY1A2 TRPM3 EMC10 SMAD1 GPR39 KCNH7
0.170815	4	227	10.0797	GTEX-QDVN-1026-SM-48TZA esophagus male 50-59 years	HTTPS://MAAYANLAB.CLOUD/ENRICHR	TRPM3 ARHGAP26 EFHB SLC2A3
0.172016	11	2081	3.02368	GTEX-Q2AG-0011-R5A-SM-2HMJH brain female 40-49 years	HTTPS://MAAYANLAB.CLOUD/ENRICHR	SFXN5 GRM8 TPPP TENM4 GUCY1A2 RPS6KA5 LRRC43 EFHB ETNPPL CTNNA2 CTTNBP2
0.172152	12	2436	2.81786	GTEX-XQ3S-0001-SM-4B64K blood male 20-29 years	HTTPS://MAAYANLAB.CLOUD/ENRICHR	SFXN5 RANBP17 SDK1 ZMYND15 TTC28 ADAMTSL1 TENM4 GUCY1A2 CXCL16 RAPSN NAALADL2 CTTNBP2
0.173899	6	620	5.53573	EGR1 (human)	HTTPS://MAAYANLAB.CLOUD/ENRICHR	TPPP KCNH7 FBXL4 TRPM3 SDK1 TTC28
0.174878	10	1754	3.26126	Monocyte count 30130 raw	HTTPS://MAAYANLAB.CLOUD/ENRICHR	KCNH7 TTC28 SNTB1 GRM8 TRPM3 TENM4 XPNPEP1 CTNNA2 NAALADL2 CTTNBP2
0.174878	10	1755	3.2594	RHOXF1 target gene	HTTP://REGULATORYCIRCUITS.ORG	TRPM3 GARIN5A CXCL16 EMC10 ZNF706 SLC2A3 SDK1 GALNT18 SFXN5 ARHGAP26
0.178396	7	873	4.58668	GTEX-Q2AH-0426-SM-2I3EP lung male 40-49 years	HTTPS://MAAYANLAB.CLOUD/ENRICHR	ZBTB8A CXCL16 LRRC43 ZMYND15 SNTB1 EFHB GALNT18
0.178396	3	100	17.1608	CPC008 MCF7 24H-ncgc00167398-02-10.0	HTTPS://MAAYANLAB.CLOUD/ENRICHR	GUCY1A2 TRPM3 GRM8
0.179861	7	877	4.56576	Reticulocyte count 30250 raw	HTTPS://MAAYANLAB.CLOUD/ENRICHR	KCNH7 SDK1 GRM8 TENM4 GUCY1A2 ARHGAP26 NAALADL2
0.179861	8	1151	3.97585	Hsa-miR-765 target gene	HTTP://MIRDB.ORG	GUCY1A2 SNTB1 ADAMTSL1 GATAD2A TENM4 GPR39 SDK1 TPPP
0.179861	4	234	9.77821	ENSP00000264110 interacting protein	HTTPS://STRINGDB-STATIC.ORG/DOWNLOAD/PROTEIN.LINKS.V11.5/9606.PROTEIN.LINKS.V11.5.TXT.GZ	RPS6KA5 SMAD1 KDM6A GATAD2A
0.179921	2	23	49.7413	GO:0032288 myelin assembly	http://amigo.geneontology.org/amigo/term/GO:0032288	TENM4 TPPP
0.180338	8	1157	3.95523	SPI1 23127762 ChIP-Seq K562 Human	HTTPS://MAAYANLAB.CLOUD/ENRICHR	GATAD2A SFXN5 SDK1 TTC28 TRPM3 CTNNA2 ARHGAP26 CTTNBP2
0.180338	5	421	6.79365	Hsa-miR-155-3p target gene	HTTP://MIRDB.ORG	CTTNBP2 TENM4 SNTB1 SDK1 TRPM3
0.180338	4	236	9.69534	MIR3140 3P	HTTP://WWW.GSEA-MSIGDB.ORG/GSEA/MSIGDB/CARDS/MIR3140_3P	RPS6KA5 CTNNA2 GUCY1A2 ARHGAP26
0.180338	3	104	16.5007	ENSP00000340914 interacting protein	HTTPS://STRINGDB-STATIC.ORG/DOWNLOAD/PROTEIN.LINKS.V11.5/9606.PROTEIN.LINKS.V11.5.TXT.GZ	ETNPPL EMC10 MYBPC2
0.180338	5	421	6.79365	Top 500 down genes for SARS-CoV-2 infection Day 7 in ferret right cranial lung from GSE160824	HTTPS://MAAYANLAB.CLOUD/ENRICHR	ADAMTSL1 GUCY1A2 USP54 TTC28 KDM6A
0.180338	14	3239	2.47248	MIR125B1 target gene predicted	https://download.rgd.mcw.edu/data_release	KDM6A XPNPEP1 GRM8 SNTB1 SYMPK SFXN5 TENM4 ZBTB8A RANBP17 RPS6KA5 ADAMTSL1 SMAD1 TTC28 TPPP
0.180338	16	4062	2.25318	GTEX-X585-0005-SM-46MV3 blood male 50-59 years	HTTPS://MAAYANLAB.CLOUD/ENRICHR	FBXL4 SDK1 TTC28 ADAMTSL1 TPPP TENM4 ZNF706 EFHB NAALADL2 CTTNBP2 RANBP17 ICE2 TRPM3 GUCY1A2 SMAD1 USP54
0.180338	14	3234	2.4763	GTEX-R55E-0006-SM-2TC5G blood male 20-29 years	HTTPS://MAAYANLAB.CLOUD/ENRICHR	FBXL4 SDK1 TTC28 ADAMTSL1 TPPP TENM4 NAALADL2 RANBP17 TRPM3 GUCY1A2 CTNNA2 GALNT18 SMAD1 USP54
0.180338	13	2841	2.6175	GTEX-UPIC-0002-SM-3NMDC blood female 20-29 years	HTTPS://MAAYANLAB.CLOUD/ENRICHR	SFXN5 RANBP17 SDK1 ZMYND15 TTC28 SNTB1 ADAMTSL1 TRPM3 TENM4 GUCY1A2 LRRC43 RAPSN CTTNBP2
0.180338	13	2851	2.60832	GTEX-TMZS-0001-SM-3P61Q blood male 60-69 years	HTTPS://MAAYANLAB.CLOUD/ENRICHR	SFXN5 RANBP17 SDK1 ZMYND15 TTC28 ADAMTSL1 TRPM3 TENM4 GUCY1A2 CXCL16 LRRC43 CTNNA2 CTTNBP2
0.180338	12	2482	2.76563	GTEX-WFON-0001-SM-3P61W blood male 40-49 years	HTTPS://MAAYANLAB.CLOUD/ENRICHR	SFXN5 RANBP17 SDK1 ZMYND15 TTC28 ADAMTSL1 TRPM3 TENM4 GUCY1A2 CXCL16 RAPSN CTTNBP2
0.180338	7	889	4.50413	GTEX-XMK1-2626-SM-4B65R salivary gland male 40-49 years	HTTPS://MAAYANLAB.CLOUD/ENRICHR	MYBPC2 CXCL16 RANBP17 ZMYND15 SNTB1 SMAD1 NAALADL2
0.180338	11	2125	2.96107	GTEX-WWYW-0011-R6A-SM-3NB3G brain female 50-59 years	HTTPS://MAAYANLAB.CLOUD/ENRICHR	SFXN5 GRM8 TPPP TENM4 GUCY1A2 RPS6KA5 LRRC43 ETNPPL CTNNA2 SMAD1 CTTNBP2
0.180465	2	24	47.6688	Rarely/never worked with paints/thinners/glues 22613 0	HTTPS://MAAYANLAB.CLOUD/ENRICHR	GUCY1A2 TENM4
0.180792	7	892	4.48899	Genes Changed In Brain Vs Spinal Cord Derived OPCs PMID30078729	HTTPS://MAAYANLAB.CLOUD/ENRICHR	CXCL16 KCNH7 ZMYND15 ADAMTSL1 TPPP SLC22A8 TENM4
0.181087	4	241	9.49419	ONECUT3 human tf ARCHS4 coexpression	HTTPS://MAAYANLAB.CLOUD/ENRICHR	ZBTB8A NAALADL2 TTC28 RPS6KA5
0.182374	6	644	5.32943	Genes Changed In Foxp2/Olfm3-expressing Neurons Of zQ175DN Vs WT PMID32681824	HTTPS://MAAYANLAB.CLOUD/ENRICHR	TRPM3 RANBP17 TENM4 CTTNBP2 TTC28 KDM6A
0.182517	7	896	4.46895	MiR-493-5p target gene	https://www.targetscan.org/vert_80	ADAMTSL1 FBXL4 KDM6A NAALADL2 RPS6KA5 SFXN5 ZNF706
0.185263	3	107	16.0381	MIR887 5P	HTTP://WWW.GSEA-MSIGDB.ORG/GSEA/MSIGDB/CARDS/MIR887_5P	GUCY1A2 TENM4 RPS6KA5
0.185263	12	2507	2.73805	Hsa-miR-557 predicted target gene	HTTP://WWW.MIRZ.UNIBAS.CH/ELMMO3	TPPP EMC10 ADAMTSL1 GATAD2A CTNNA2 SDK1 ETNPPL NAALADL2 ARHGAP26 ZBTB8A GPR39 XPNPEP1
0.185263	5	428	6.68254	GTEX-SE5C-1126-SM-4BRWZ vagina female 40-49 years	HTTPS://MAAYANLAB.CLOUD/ENRICHR	LRRC43 TRPM3 ARHGAP26 SLC2A3 SNTB1
0.185263	5	427	6.69819	Genes Changed In Ciliated Ependymal Cells Of R6/2 Vs WT PMID32681824	HTTPS://MAAYANLAB.CLOUD/ENRICHR	SFXN5 CTNNA2 NAALADL2 TTC28 RPS6KA5
0.185263	4	245	9.33918	CHEK1 knockdown 136 GSE31534	HTTPS://MAAYANLAB.CLOUD/ENRICHR	ADAMTSL1 GUCY1A2 GALNT18 CTTNBP2
0.185352	12	2510	2.73478	Hsa-miR-663b predicted target gene	HTTP://WWW.MIRZ.UNIBAS.CH/ELMMO3	TPPP TTC28 GATAD2A TRPM3 SLC2A3 SLC22A8 TENM4 ARHGAP26 EMC10 ADAMTSL1 SDK1 GALNT18
0.18857	4	249	9.18916	ZEB2 SHRNA H1 HUMAN GSE69618 DAY10 RNASEQ DOWN	HTTPS://MAAYANLAB.CLOUD/ENRICHR	TENM4 SDK1 CTTNBP2 EMC10
0.18857	7	909	4.40503	FOXH1 TARGET GENES	HTTP://WWW.GSEA-MSIGDB.ORG/GSEA/MSIGDB/CARDS/FOXH1_TARGET_GENES	ICE2 SLC22A8 ETNPPL USP54 SMAD1 ADAMTSL1 GPR39
0.18857	4	247	9.26356	CEBPDELTA Q6	HTTP://WWW.GSEA-MSIGDB.ORG/GSEA/MSIGDB/CARDS/CEBPDELTA_Q6	SMAD1 SDK1 KDM6A TRPM3
0.18857	5	434	6.59015	Top 500 downregulated genes in human nasal epithelial cells with SARS-CoV-2 infection (WT 8 hpi) from GEO GSE162131	HTTPS://MAAYANLAB.CLOUD/ENRICHR	GUCY1A2 NAALADL2 TTC28 SNTB1 RPS6KA5
0.18857	4	248	9.22621	Laminin 44342165 human GSE24716 sample 3502	HTTPS://MAAYANLAB.CLOUD/ENRICHR	FBXL4 RAPSN SMAD1 RPS6KA5
0.18857	13	2901	2.56337	GTEX-XXEK-0004-SM-4BRWO blood male 50-59 years	HTTPS://MAAYANLAB.CLOUD/ENRICHR	SFXN5 SDK1 ZMYND15 TTC28 TENM4 RPS6KA5 CXCL16 RAPSN RANBP17 TRPM3 GUCY1A2 LRRC43 CTNNA2
0.18857	15	3695	2.32216	Differentially Expressed Genes In Cerebellum Of 10 Mon HD Q175 Mice Vs Q20 GSE73468	HTTPS://MAAYANLAB.CLOUD/ENRICHR	SFXN5 KCNH7 SDK1 TTC28 TPPP TENM4 CXCL16 RANBP17 SNTB1 XPNPEP1 ETNPPL CTNNA2 ARHGAP26 SMAD1 USP54
0.188845	17	4554	2.13536	Hsa-miR-570 predicted target gene	HTTP://WWW.MIRZ.UNIBAS.CH/ELMMO3	SDK1 ARHGAP26 ADAMTSL1 TRPM3 FBXL4 KDM6A CTNNA2 CTTNBP2 KCNH7 GUCY1A2 RPS6KA5 RANBP17 ZBTB8A ICE2 SNTB1 TPPP MYBPC2
0.189433	4	250	9.1524	MSX1 human tf ARCHS4 coexpression	HTTPS://MAAYANLAB.CLOUD/ENRICHR	ZBTB8A TRPM3 TENM4 RPS6KA5
0.190399	2	26	44.0019	Top 25 Genes Enriched In Neurons Vs Astrocytes Oligodendrocytes Or Microglia PMID24316888	HTTPS://MAAYANLAB.CLOUD/ENRICHR	SLC2A3 CTNNA2
0.191024	7	917	4.3666	MiR-135 target gene	https://www.targetscan.org/vert_80	CTTNBP2 FBXL4 GUCY1A2 NAALADL2 RPS6KA5 SDK1 TRPM3
0.191546	4	252	9.07976	Hsa-miR-4781-3p target gene	HTTP://MIRDB.ORG	RPS6KA5 CTTNBP2 ZBTB8A GRM8
0.191546	3	111	15.4601	ENSP00000438262 interacting protein	HTTPS://STRINGDB-STATIC.ORG/DOWNLOAD/PROTEIN.LINKS.V11.5/9606.PROTEIN.LINKS.V11.5.TXT.GZ	TRPM3 CTNNA2 SYMPK
0.192215	5	440	6.50028	Top 500 down genes for SARS-CoV-2 infection Day 7 in ferret right caudal lung from GSE160824	HTTPS://MAAYANLAB.CLOUD/ENRICHR	ZBTB8A ZNF706 GUCY1A2 ICE2 KDM6A
0.196799	4	255	8.97294	GLI3 human tf ARCHS4 coexpression	HTTPS://MAAYANLAB.CLOUD/ENRICHR	ZNF706 TENM4 EFHB CTTNBP2
0.196799	10	1842	3.10546	MIR375 target gene predicted	https://download.rgd.mcw.edu/data_release	ZBTB8A KCNH7 RANBP17 TPPP SFXN5 GPR39 ARHGAP26 ETNPPL GUCY1A2 ADAMTSL1
0.197349	11	2191	2.87187	CEREBELLUM	HTTPS://MAAYANLAB.CLOUD/ENRICHR	KCNH7 RANBP17 SDK1 GRM8 TRPM3 SLC22A8 TENM4 GUCY1A2 CTNNA2 GALNT18 CTTNBP2
0.197349	2	27	42.3722	CPC008 HEPG2 6H-ncgc00167094-01-10.0	HTTPS://MAAYANLAB.CLOUD/ENRICHR	ARHGAP26 TRPM3
0.199076	4	257	8.90311	MIR4680 3P	HTTP://WWW.GSEA-MSIGDB.ORG/GSEA/MSIGDB/CARDS/MIR4680_3P	GUCY1A2 SMAD1 RANBP17 KCNH7
0.199076	6	673	5.09978	Hsa-miR-28-5p POSITIVE DOWN target gene	HTTPS://DIANALAB.E-CE.UTH.GR	CTTNBP2 SYMPK ICE2 GUCY1A2 EMC10 SMAD1
0.199939	12	2562	2.67927	GTEX-T6MN-0011-R7A-SM-32QP5 brain male 50-59 years	HTTPS://MAAYANLAB.CLOUD/ENRICHR	SFXN5 GRM8 TPPP TRPM3 TENM4 GUCY1A2 RPS6KA5 LRRC43 ZNF706 ETNPPL CTNNA2 CTTNBP2
